# Supplementary material for: Expansion of the spectrum of tumors diagnosed as myxopapillary ependymomas
Source: Acta Neuropathol. 2025 Sep 30;150(1):37. doi: 10.1007/s00401-025-02944-w (PMC12484246; doi:10.1007/s00401-025-02944-w)
Supplement: Supplementary file 1 — Supplementary file1 (XLSX 19 KB) [file 401_2025_2944_MOESM1_ESM.xlsx]

## Sheet: Tabelle1
Case ID	Age at Diagnosis	Localisation	Histological Diagnosis	Heidelberg Methylation Classifier v12b8 Prediction	Heidelberg Methylation Classifier v12b8 Highest Score	Discrepancy	Material Availability	HOXB13 Expression	Alcian Blue Localization of Expression	Alcian Blue Pattern of Expression	VCAN Localization of Expression	VCAN Pattern of Expression	EMA Pattern of Expression
1	19	N/A	Myxopapillary Ependymoma	EPN_MPE	0.998011	No	No	N/A	N/A	N/A	N/A	N/A	N/A
2	75	L1-5	Myxopapillary Ependymoma	EPN_MPE	0.998435	No	Yes	Positive	In microcysts	Focal	In microcysts	Focal	Negative
3	32	L2/3	Spinal Ependymoma	EPN_MPE	0.999211	Yes	Yes	Positive	Negative	N/A	Negative	N/A	Negative
4	58	L1/2	Myxopapillary Ependymoma	EPN_MPE	0.999738	No	Yes	Positive	Negative	N/A	Negative	N/A	Negative
5	23	N/A	Myxopapillary Ependymoma	EPN_MPE	0.99968	No	No	N/A	N/A	N/A	N/A	N/A	N/A
6	52	L3	Myxopapillary Ependymoma	EPN_MPE	0.999683	No	Yes	Positive	Cytoplasmic	Diffuse	Around the vessels and cytoplasmic	Diffuse	Dot-like positiv
7	55	L1/2	Myxopapillary Ependymoma	EPN_MPE	0.999668	No	No	N/A	N/A	N/A	N/A	N/A	N/A
8	72	L2/3	Myxopapillary Ependymoma	EPN_MPE	0.998268	No	Yes	Positive	In microcysts	Focal	In microcysts	Focal	Dot-like positiv
9	49	L3-S2	Myxopapillary Ependymoma	EPN_MPE	0.999821	No	Yes	Positive	Around the vessels and in microcysts	Diffuse	Around the vessels and in microcysts	Diffuse	Dot-like positiv
10	51	L1/2	Myxopapillary Ependymoma	EPN_MPE	0.998718	No	Yes	Positive	In microcysts	Focal	In microcysts	Focal	Negative
11	39	L1 to Conus Medullaris	Spinal Ependymoma	EPN_SPINE	0.99982	No	Yes	Negative	Negative	N/A	Negative	N/A	Dot-like positiv
12	23	N/A	Myxopapillary Ependymoma	EPN_MPE	0.999782	No	Yes	Positive	Around the vessels	Patchy	Around the vessels	Diffuse	Dot-like positiv
13	48	C6-T2	Spinal Ependymoma	EPN_SPINE	0.999944	No	Yes	Negative	Negative	N/A	Negative	N/A	Dot-like positiv
14	49	T1-4	Spinal Ependymoma	EPN_SPINE	0.999922	No	Yes	Negative	Negative	N/A	Negative	N/A	Dot-like positiv
15	62	L2	Spinal Ependymoma	EPN_MPE	0.999525	Yes	Yes	Positive	In microcysts	Patchy	In microcysts	Patchy	Dot-like positiv
16	58	L2/3	Spinal Ependymoma	EPN_MPE	0.999569	Yes	Yes	Positive	Around the vessels	Focal	Around the vessels	Focal	Negative
17	40	L3/4	Myxopapillary Ependymoma	EPN_MPE	0.999732	No	Yes	Positive	Negative	N/A	Negative	N/A	Negative
18	70	T8	Spinal Ependymoma	EPN_SPINE	0.999949	No	Yes	Negative	Negative	N/A	Cytoplasmic	Focal	Dot-like positiv
19	74	T9	Spinal Ependymoma	EPN_SPINE	0.99996	No	Yes	Negative	Negative	N/A	Negative	N/A	Dot-like positiv
20	66	T11	Spinal Ependymoma	EPN_SPINE	0.999106	No	Yes	Negative	Negative	N/A	Negative	N/A	Dot-like positiv
21	33	N/A	Spinal Ependymoma	EPN_MPE	0.999695	Yes	Yes	Positive	In microcysts	Focal	In microcysts	Focal	Dot-like positiv
22	72	L1	Spinal Ependymoma	EPN_MPE	0.992064	Yes	Yes	Positive	Negative	N/A	Cytoplasmic and in microcysts	Focal	Dot-like positiv
23	48	L1	Spinal Ependymoma	EPN_MPE	0.998512	Yes	Yes	Positive	In microcysts	Focal	In microcysts	Diffuse	Dot-like positiv
24	59	L1/2	Spinal Ependymoma	EPN_MPE	0.991325	Yes	Yes	Positive	Negative	N/A	In microcysts	Focal	Dot-like positiv
25	57	L1/2	Myxopapillary Ependymoma	EPN_MPE	0.998307	No	Yes	Positive	Cytoplasmic and in microcysts	Diffuse	Cytoplasmic and in microcysts	Diffuse	Dot-like positiv
26	56	C6/7	Spinal Ependymoma	EPN_SPINE	0.999952	No	No	N/A	N/A	N/A	N/A	N/A	N/A
27	45	L1/2	Myxopapillary Ependymoma	EPN_MPE	0.999679	No	No	N/A	N/A	N/A	N/A	N/A	N/A
28	35	T10-12	Spinal Ependymoma	EPN_SPINE	0.97889	No	No	N/A	N/A	N/A	N/A	N/A	N/A
29	34	L1/2	Myxopapillary Ependymoma	EPN_MPE	0.99	No	Yes	Positive	In microcysts	Patchy	In microcysts	Focal	Dot-like positiv
30	46	C3-7	Spinal Ependymoma	EPN_SPINE	0.99987	No	Yes	Negative	Negative	N/A	Negative	N/A	Dot-like positiv
31	43	T12-L5	Myxopapillary Ependymoma	EPN_MPE	0.999708	No	Yes	Positive	Cytoplasmic and in microcysts	Diffuse	Cytoplasmic and in microcysts	Diffuse	Dot-like positiv
32	40	N/A	Spinal Ependymoma	EPN_MPE	0.9956	Yes	Yes	Positive	In microcysts	Focal	In microcysts	Focal	Dot-like positiv
33	62	T12	Spinal Ependymoma	EPN_SPINE	0.99177	No	Yes	Negative	Negative	N/A	Negative	N/A	Dot-like positiv
34	49	L3-S1	Myxopapillary Ependymoma	EPN_MPE	0.99892	No	Yes	Positive	Cytoplasmic and in microcysts	Diffuse	Cytoplasmic and in microcysts	Diffuse	Negative
35	67	L1/2	Spinal Ependymoma	EPN_MPE	0.998908	Yes	Yes	Positive	In microcysts	Diffuse	In microcysts	Focal	Dot-like positiv
36	38	C3-C5	Spinal Ependymoma	EPN_SPINE	0.966379	No	Yes	Negative	Negative	N/A	Around the vessels and cytoplasmic	Focal	Dot-like positiv
37	74	C2-5	Spinal Ependymoma	EPN_SPINE	0.993611	No	Yes	Negative	Negative	N/A	Negative	N/A	Dot-like positiv
38	47	S1	Myxopapillary Ependymoma	EPN_MPE	0.998358	No	Yes	Positive	Negative	N/A	Negative	N/A	Negative
39	33	L1/2	Myxopapillary Ependymoma	EPN_MPE	0.99787	No	Yes	Positive	Cytoplasmic and in microcysts	Diffuse	Cytoplasmic and in microcysts	Focal	Dot-like positiv
40	34	L2/L3	Myxopapillary Ependymoma	EPN_MPE	0.993001	No	Yes	Positive	Cytoplasmic and in microcysts	Diffuse	Cytoplasmic and in microcysts	Diffuse	Dot-like positiv
41	54	C5/6	Spinal Ependymoma	EPN_SPINE	0.987593	No	Yes	Negative	Negative	N/A	Aound the vessels	Focal	Dot-like positiv
42	72	T12/L1	Spinal Ependymoma	EPN_MPE	0.995774	Yes	Yes	Positive	Negative	N/A	Negative	N/A	Dot-like positiv
43	38	C4/5	Spinal Ependymoma	EPN_SPINE	0.999453	No	Yes	Negative	Negative	N/A	Negative	N/A	Dot-like positiv
44	24	C7	Spinal Ependymoma	EPN_SPINE	0.995515	No	Yes	Negative	Negative	N/A	Negative	N/A	Dot-like positiv
45	59	C4-6	Spinal Ependymoma	EPN_SPINE	0.912388	No	No	N/A	N/A	N/A	N/A	N/A	N/A
46	76	C3	Spinal Ependymoma	EPN_SPINE	0.990793	No	No	N/A	N/A	N/A	N/A	N/A	N/A
47	31	C4/5	Spinal Ependymoma	EPN_SPINE	0.980468	No	Yes	Negative	Negative	N/A	Negative	N/A	Dot-like positiv
48	30	L2	Spinal Ependymoma	EPN_MPE	0.986988	Yes	Yes	Positive	Negative	N/A	Negative	N/A	Dot-like positiv
49	43	T8/9	Spinal Ependymoma	EPN_SPINE	0.982094	No	Yes	Negative	Negative	N/A	Negative	N/A	Dot-like positiv
50	41	T1	Spinal Ependymoma	EPN_SPINE	0.99875	No	No	N/A	N/A	N/A	N/A	N/A	N/A
51	24	L2/3	Myxopapillary Ependymoma	EPN_MPE	0.999553	No	No	N/A	N/A	N/A	N/A	N/A	N/A
52	45	L1/2	Spinal Ependymoma	EPN_MPE	0.998575	Yes	Yes	Positive	Negative	N/A	Cytoplasmic and in microcysts	Diffuse	Negative
53	75	Conus medullaris	Spinal Ependymoma	EPN_SPINE	0.999245	No	Yes	Negative	Negative	N/A	Negative	N/A	Negative
54	40	C4	Spinal Ependymoma	EPN_SPINE	0.999065	No	No	N/A	N/A	N/A	N/A	N/A	N/A
55	37	L2/3	Myxopapillary Ependymoma	EPN_MPE	0.999489	No	Yes	Positive	Cytoplasmic and in microcysts	Patchy	Cytoplasmic and in microcysts	Diffuse	Dot-like positiv
56	55	L1	Myxopapillary Ependymoma	EPN_MPE	0.998974	No	Yes	Positive	Cytoplasmic and in microcysts	Diffuse	Cytoplasmic and in microcysts	Diffuse	Dot-like positiv
57	52	C6	Spinal Ependymoma	EPN_SPINE	0.998085	No	Yes	Negative	Negative	N/A	Negative	N/A	Negative
58	69	L3	Spinal Ependymoma	EPN_MPE	0.99	Yes	Yes	Positive	Negative	N/A	Negative	N/A	Negative
59	59	T12/L1	Spinal Ependymoma	EPN_SPINE	0.913422	No	Yes	Negative	Negative	N/A	Around the vessels	Patchy	Dot-like positiv
60	45	C5/6	Spinal Ependymoma	EPN_SPINE	0.986828	No	Yes	Negative	Negative	N/A	Around the vessels and cytoplasmic	Focal	Dot-like positiv
61	64	L1	Myxopapillary Ependymoma	EPN_MPE	0.999014	No	Yes	Positive	Negative	N/A	Negative	N/A	Negative
62	64	T12/L1	Spinal Ependymoma	EPN_MPE	0.995752	Yes	Yes	Positive	Negative	N/A	Cytoplasmic and in microcysts	Diffuse	Dot-like positiv
63	50	C7/T1	Spinal Ependymoma	EPN_SPINE	0.999687	No	Yes	Negative	Negative	N/A	Around the vessels and cytoplasmic	Diffuse	Negative
64	21	L2/3	Spinal Ependymoma	EPN_MPE	0.997637	Yes	Yes	Positive	Negative	N/A	Negative	N/A	Dot-like positiv
65	31	L2	Spinal Ependymoma	EPN_MPE	0.998869	Yes	No	N/A	N/A	N/A	N/A	N/A	N/A
66	48	L1	Spinal Ependymoma	EPN_MPE	0.999355	Yes	Yes	Positive	Negative	N/A	In microcysts	Focal	Negative
67	53	C6	Spinal Ependymoma	EPN_SPINE	0.999876	No	No	N/A	N/A	N/A	N/A	N/A	N/A
68	31	C3-7	Spinal Ependymoma	EPN_SPINE	0.998327	No	Yes	Negative	Negative	N/A	Around the vessels	Patchy	Negative
69	45	C6/7	Spinal Ependymoma	EPN_SPINE	0.999201	No	Yes	Negative	Negative	N/A	Negative	N/A	Dot-like positiv
70	18	T11-L1	Myxopapillary Ependymoma	EPN_MPE	0.999563	No	Yes	Positive	In microcysts	Patchy	In microcysts	Patchy	Dot-like positiv
71	19	Medulla oblongata to C1	Spinal Ependymoma	EPN_SPINE	0.998651	No	Yes	Negative	Negative	N/A	Negative	N/A	Dot-like positiv
72	38	C6-T1	Spinal Ependymoma	EPN_SPINE	0.992528	No	Yes	Negative	Negative	N/A	Negative	N/A	Negative
73	51	L1/2	Myxopapillary Ependymoma	EPN_MPE	0.998935	No	Yes	Positive	In microcysts	Focal	In microcysts	Focal	Dot-like positiv
74	48	C6/7	Spinal Ependymoma	EPN_SPINE	0.999119	No	Yes	Negative	Negative	N/A	Negative	N/A	Dot-like positiv
75	53	C4/5	Spinal Ependymoma	EPN_SPINE	0.999355	No	Yes	Negative	Negative	N/A	Negative	N/A	Dot-like positiv
76	54	L2/3	Spinal Ependymoma	EPN_MPE	0.99	Yes	Yes	Positive	Cytoplasmic	Focal	Cytoplasmic and in microcysts	Diffuse	Dot-like positiv
77	52	T9	Spinal Ependymoma	EPN_SPINE	0.999485	No	Yes	Negative	Negative	N/A	Negative	N/A	Dot-like positiv
78	48	L2	Spinal Ependymoma	EPN_MPE	0.998984	Yes	Yes	Positive	In microcysts	Focal	In microcysts	Focal	Negative
79	72	T1/2	Spinal Ependymoma	EPN_SPINE	0.999363	No	Yes	Negative	Negative	N/A	Negative	N/A	Negative
80	48	N/A	Spinal Ependymoma	EPN_SPINE	0.998306	No	Yes	Negative	Negative	N/A	Negative	N/A	Dot-like positiv
81	19	T11-L1	Myxopapillary Ependymoma	EPN_MPE	0.999724	No	No	N/A	N/A	N/A	N/A	N/A	N/A
82	38	T2/3	Spinal Ependymoma	EPN_SPINE	0.999105	No	No	N/A	N/A	N/A	N/A	N/A	N/A
83	39	L2/3	Myxopapillary Ependymoma	EPN_MPE	0.998748	No	Yes	Positive	In microcysts	Focal	In microcysts	Focal	Negative
84	18	L1-4	Spinal Ependymoma	EPN_MPE	0.99587	Yes	Yes	Positive	Negative	N/A	In microcysts	Patchy	Negative
85	37	C7	Spinal Ependymoma	EPN_SPINE	0.992299	No	Yes	Negative	Negative	N/A	Around the vessels	Patchy	Negative
86	32	N/A	Myxopapillary Ependymoma	EPN_MPE	0.997089	No	Yes	Positive	Cytoplasmic and in microcysts	Diffuse	Cytoplasmic and in microcysts	Diffuse	Negative
87	65	T11/12	Spinal Ependymoma	EPN_SPINE	0.999684	No	Yes	Negative	Negative	N/A	Around the vessels and cytoplasmic	Focal	Dot-like positiv
88	27	C2-5	Spinal Ependymoma	EPN_SPINE	0.99	No	Yes	Negative	Negative	N/A	Negative	N/A	Dot-like positiv
89	55	T5-7	Spinal Ependymoma	EPN_SPINE	0.999599	No	Yes	Negative	Negative	N/A	Negative	N/A	Dot-like positiv
90	61	C7-T2	Spinal Ependymoma	EPN_SPINE	0.999573	No	Yes	Negative	Negative	N/A	Negative	N/A	Dot-like positiv
91	61	C6/7	Spinal Ependymoma	EPN_SPINE	0.997757	No	Yes	Negative	Negative	N/A	Negative	N/A	Negative
92	59	L2	Myxopapillary Ependymoma	EPN_MPE	0.999281	No	Yes	Positive	Cytoplasmic and in microcysts	Patchy	Cytoplasmic and in microcysts	Diffuse	Negative
93	64	L1/2	Spinal Ependymoma	EPN_MPE	0.99814	Yes	Yes	Positive	Negative	N/A	Cytoplasmic and in microcysts	Diffuse	Negative
94	63	L2	Spinal Ependymoma	EPN_MPE	0.988709	Yes	Yes	Positive	Around the vessels	Patchy	In microcysts	Patchy	Negative
95	45	T1/2	Spinal Ependymoma	EPN_SPINE	0.999634	No	Yes	Negative	Negative	N/A	Negative	N/A	Negative
96	52	T8	Spinal Ependymoma	EPN_SPINE	0.99	No	Yes	Negative	Negative	N/A	Around the vessels	Focal	Dot-like positiv
97	43	L3	Myxopapillary Ependymoma	EPN_MPE	0.99	No	Yes	Positive	Cytoplasmic and in microcysts	Diffuse	Cytoplasmic and in microcysts	Diffuse	Negative
98	40	L2	Spinal Ependymoma	EPN_MPE	0.971628	Yes	Yes	Positive	Negative	N/A	Negative	N/A	Dot-like positiv
99	54	C7	Spinal Ependymoma	EPN_SPINE	0.999973	No	Yes	Negative	Negative	N/A	Negative	N/A	Dot-like positiv
100	42	L4	Myxopapillary Ependymoma	EPN_MPE	0.999937	No	Yes	Positive	Cytoplasmic and in microcysts	Diffuse	Cytoplasmic and in microcysts	Diffuse	Negative
101	34	C7-T2	Spinal Ependymoma	EPN_SPINE	0.999931	No	No	N/A	N/A	N/A	N/A	N/A	N/A
102	68	L3	Myxopapillary Ependymoma	EPN_MPE	0.999712	No	Yes	Positive	In microcysts	Patchy	In microcysts	Patchy	Dot-like positiv
103	31	L2/3	Myxopapillary Ependymoma	EPN_MPE	0.999797	No	Yes	Positive	Cytoplasmic and in microcysts	Diffuse	Cytoplasmic and in microcysts	Patchy	Negative
104	39	L4/5	Myxopapillary Ependymoma	EPN_MPE	0.965827	No	Yes	Positive	Negative	N/A	Negative	N/A	Dot-like positiv
105	83	C7/T1	Spinal Ependymoma	EPN_SPINE	0.999686	No	Yes	Negative	Negative	N/A	Negative	N/A	Negative
106	59	L1	Spinal Ependymoma	EPN_MPE	0.999847	Yes	Yes	Positive	Negative	N/A	Negative	N/A	Negative
107	70	C4/5	Spinal Ependymoma	EPN_SPINE	0.999986	No	Yes	Negative	Negative	N/A	Negative	N/A	Dot-like positiv
108	34	C6	Spinal Ependymoma	EPN_SPINE	0.998581	No	Yes	Negative	Negative	N/A	Negative	N/A	Dot-like positiv
109	28	C5/6	Spinal Ependymoma	EPN_SPINE	0.999995	No	Yes	Negative	Negative	N/A	Negative	N/A	Dot-like positiv
110	34	L1	Spinal Ependymoma	EPN_MPE	0.999913	Yes	Yes	Positive	Negative	N/A	Negative	N/A	Negative
111	52	L1	Myxopapillary Ependymoma	EPN_MPE	0.999984	No	Yes	Positive	In microcysts	Focal	Cytoplasmic and in microcysts	Patchy	Dot-like positiv
112	32	T9/10	Spinal Ependymoma	EPN_SPINE	0.999938	No	No	N/A	N/A	N/A	N/A	N/A	N/A
113	32	N/A	Spinal Ependymoma	EPN_SPINE	0.994127	No	Yes	Negative	Around the vessels and cytoplasmic	Focal	Cytoplasmic	Focal	Dot-like positiv
114	49	L1/2	Spinal Ependymoma	EPN_MPE	0.998217	Yes	Yes	Positive	Negative	N/A	In microcysts	Focal	Negative
115	68	C2-4	Spinal Ependymoma	EPN_SPINE	0.99	No	Yes	Negative	Negative	N/A	Negative	N/A	Dot-like positiv
116	23	Medulla oblongata to C2	Spinal Ependymoma	EPN_SPINE	0.99	No	Yes	Negative	Negative	N/A	Negative	N/A	Dot-like positiv
117	52	T7/8	Spinal Ependymoma	EPN_SPINE	0.99	No	Yes	Negative	Negative	N/A	Around the vessels	Diffuse	Dot-like positiv
